# Supplementary material for: Parental Burnout and Early-Childhood Behavioral Problems: Longitudinal Associations Beyond Maternal Depression
Source: Children (Basel). 2026 Jan 27;13(2):176. doi: 10.3390/children13020176 (PMC12939819; doi:10.3390/children13020176)
Supplement: Supplementary file 1 [file children-13-00176-s001.zip]

Archive with 1 entries (1 files):
- children-4072355-supplementary.pdf
